# Supplementary material for: Lipoprotein Lipase Genetic Variants rs258 and rs326 Differentially Affect Lipid Profiles and Leptin Levels in Prepubertal Spanish Caucasian Children
Source: J Clin Med. 2026 Jan 8;15(2):493. doi: 10.3390/jcm15020493 (PMC12841871; doi:10.3390/jcm15020493)
Supplement: Supplementary file 1 [file jcm-15-00493-s001.zip]

Archive with 1 entries (1 files):
- jcm-4078205-supplementary.pdf
